# Supplementary material for: Climate data sonification and visualization: An analysis of topics, aesthetics, and characteristics in 32 recent projects
Source: Front Psychol. 2023 Jan 25;13:1020102. doi: 10.3389/fpsyg.2022.1020102 (PMC9905236; doi:10.3389/fpsyg.2022.1020102)
Supplement: Supplementary Data Sheet 1 — Spreadsheet with details about the 32 projects, including web links to media and other information. [file Table_1.XLSX]

## Sheet: SoniVisClim-projects-v2
ID	Author, name	Year	Title	Subtopic	Topic (data provenance)	Duration	Weblink, media	Weblink, info	Abstract or accompanying text	Comment	Author, more	Sex (first auhor)	Sonification	Visualization	DSA	DACA	Goal	Media Mix	Method	Topic (mostly the original from DSA)	Author_Info	Fruition	Interactive	Goal of additional medium	User
1	Aegypti	2022	Sonification of Atmospheric Carbon Dioxide in PPM (1958-2008)	CO2	Atmosphere	0:01:03	https://soundcloud.com/aedesaegypti-musician/atmospheric-carbon-dioxide-in-ppm-1958-2008	https://soundcloud.com/aedesaegypti-musician/atmospheric-carbon-dioxide-in-ppm-1958-2008	Earth is warming at an alarming rate, due to the increased levels of Carbon Dioxide (CO2) that we are spewing into the atmosphere. This piece is a sonification of what is known as the Keeling Curve (named after scientist Charles David Keeling), which represents the average amount of carbon dioxide in parts per million that is in the atmosphere. The melody shows us that as the years go on (startin…		Aedes Aegypti	M	1		1		Public Engagement	Sound only	Parameter Mapping	Climate Change	aka Jonathan Eiseman		No		General Public
2	Bell	2022	HKO_hot_temp_rain_sea_1884-2021_20220225	Precipitation, sea level	Atmosphere	1:00:25	https://youtu.be/onB8id8mxMM	https://drive.google.com/file/d/1-hl0pJavWkP4JJaVjZDAR9I2kBM2bt0H/view?usp=sharing	Renick Bell “One of [the algorave] scene’s more flabbergasting producers,” (Mixmag magazine). “Algorave kingpin - one of the leading figures of the algorave movement, and watching him make his music is just as fun as dancing to it.” (Resident Advisor). Bell improvises bass-heavy algorithmically generated music full of percussion and noise by live coding with open source software, including softwa…	Proceedings, Intro. Same data as Lindborg's "Stairway to Helheim"	Renick Bell & Moon Hung	M	1	1		1		Video	Parameter Mapping	Climate Change
3	Bellona	2022	#Carbonfeed	CO2	Atmosphere	0:02:38	https://vimeo.com/109211210	https://goo.gl/thvJZk	With the advent of social media like Facebook, Twitter, and Instagram, humans have increased their production of digital content. Even simple online interactions generate carbon emissions; a Google search has been estimated to generate 0.2 grams of CO2. To keep pace with growing online media, there is an increasing dependence upon data centers, which now account for 2% of the US’s electricity con…	Sonification excerpts within trailer demo	Jon Bellona	M	1	1	1		Public Engagement	DataViz	Parameter Mapping	Physical Sciences			Yes		General Public
4	Blazsek	2021	Extreme Weather in Three Movements	Wind speed, radiation	Atmosphere	00:35:22	https://soundcloud.com/user-763903752/sets/andras-blazsek-extreme-weather-in-three-movements?utm_source=clipboard&utm_campaign=wtshare&utm_medium=widget&utm_content=https%253A%252F%252Fsoundcloud.com%252Fuser-763903752%252Fsets%252Fandras-blazsek-extreme-weather-in-three-movements	https://drive.google.com/file/d/1W_nJZTXMtWvdJICtey33o_LF2AQVDPvy/view?usp=sharing	This presentation is proposed as a concert in three movements titled Global Solar Radiation – Severe Typhoon Mangkhut – Estimated Maximum Surface Wind. The movements have been designed for the traditional concert hall or auditorium with the idea that the audience will listen to all three for the entirety of their duration. The composition combines data sonification and field recordings to perform…	Proceedings p. 63 ff. In three movements, 05:49, 27:42, 1:51	András Blazsek	M	1			1	Art	Sound only	Parameter Mapping	Earth Science			No		General Public
5	Chafe	2021	Hear Climate Data Turned Into Music	CO2	Atmosphere	00:01:33	https://www.youtube.com/watch?time_continue=26&v=ONuA9HmkF3M&feature=emb_logo	https://www.youtube.com/watch?time_continue=26&v=ONuA9HmkF3M&feature=emb_logo	In this piece climate data has been “sonified” or turned into sound. Take a listen. The pitch of the tone you hear represents CO2 concentration in the atmosphere, while the pitch and intensity of the plucked strings represent temperature averages. Notice how the the rise in CO2 drives a rise in temperature.		Chris Chafe	M	1	1	1		Public Engagement	Video	Parameter Mapping	Climate Change	Center for Computer Research in Music and Acoustics at Stanford		No		General Public
6	Crawford	2021	A Song of Our Warming Planet	Temperature	Atmosphere	0:01:45	https://vimeo.com/69122809	https://vimeo.com/69122809	When faced with the challenge of sharing the latest climate change discoveries, scientists often rely on data graphics and technical illustrations. University of Minnesota undergrad Daniel Crawford came up with a completely different approach. He’s using his cello to communicate the latest climate science through music. Thermometer measurements show the average global temperature has risen about …		Daniel Crawford & Scott S. George	M	1	1	1		Public Engagement	Sound only	Parameter Mapping	Climate Change, temperature	University of Minnesota		No		General Public
7	Dorigatti	2021	76	Temperature	Atmosphere	0:03:56	https://youtu.be/wJ5Gjm5vQ9U?list=PL7hfCldhxhbTZylHvNstUxKgYuByPAo2m	https://drive.google.com/file/d/1WZoIyE-JmZWcdPjA2zvd8uUsDUcVPIWa/view?usp=sharing	Based on actual data registered by NOAA and published by NASA, 76 offers an artistic representation, through audiovisualisation, of the anomalies related to the Earth temperature in the timespan ranging from 1940 to 2016. Accordingly to NASA, temperature anomaly can be described as the variance of this data from its long-term average (i.e. how warmer or colder). In 76, these data are used to driv…	Proceedings p. 74 ff	Enrico Dorigatti	M	1	1		1	Art	DataViz	Parameter Mapping	Climate Change, temperature			No		General Public
8	Ekeberg	2021	Ingenmannsland	Forest cover	Biosphere		https://www.frankekeberg.no/#/installations/	https://drive.google.com/file/d/1mZETqn019a_VsflG0YCkClaJH3OlcC4X/view?usp=sharing	This is a proposal to exhibit the immersive sound installation “Ingenmannsland” (No Man's Land / Niemannsland). The installation deals with deforestation, habitat destruction and species extinction, with a particular focus on the boreal rainforests of Norway. It is a generative work where the sound elements undergo real-time transformations to reflect historical and projected data on deforestatio…	Proceedings p. 70 ff; installation of indefinite duration	Frank Ekeberg	M	1			1	Art	Sound only	Audification? or PM?	Climate change, forest cover			No		General Public
9	Foo	2020	Too Blue	Wetland cover	Hydrosphere	0:02:11	https://vimeo.com/137262980	https://datadrivendj.com/tracks/louisiana/	Too Blue Mapping Coastal Louisiana's Land Loss with Music This song was generated by tracking the land loss in Coastal Louisiana over 78 years due to man-made levees, drilling and dredging for oil and gas, and climate change. The song's instruments stretch and diminish over time as more land becomes displaced with water. The data has been provided by the United States Geological Survey (USGS). Th…		Brian Foo	M	1	1	1		Art	Video	Parameter Mapping	Climate Change			No	Give context	General Public
10	Geere	2020	The Natural Lottery	Polar cap	Hydrosphere	0:09:02	https://youtu.be/qFN97g8I5sw	https://anchor.fm/loudnumbers/episodes/The-Natural-Lottery-e11v806	The Natural Lottery: turning climate data into techno music With The Natural Lottery, we aimed to create a greater sense of urgency around the climate crisis by simultaneously reaching people on an emotional and an informational level. The unconventional framing of the Nenana sweepstake story and techno music grabs the listener’s attention, while the rising chords and siren communicate panic and …	Podcast, piece runs 08:08-17:10	Duncan Geere & Miriam Quick	M	1		1	1	Public Engagement	Sound only	Parameter Mapping	Climate Change	aka Loud Numbers		No		General Public
11	Guda	2019	Treshold	Temperature	Atmosphere	0:00:14	https://www.nelsonguda.com/project/threshold/	https://www.nelsonguda.com/project/threshold/	Threshold is a data art project about our changing climate. When I was working in the sciences I analyzed a great deal of long-term climate data for a project about the potential impact of climate on species. Over the last century, we have gathered a staggering, massive amount of climate data. The data, like most data, is numbers. Scientists look at numbers in graphs and tables, but as an artist …		Nelson Guda	M	1		1		Art	Sound only	Parameter Mapping	Climate Change			No		General Public
12	Hamm	2019	Waiting for the Extinction :-(	Biodiversity loss	Biosphere	0:18:50	https://vimeo.com/311703420	https://drive.google.com/file/d/1Q7VKniBzaaifCucJvel95V1gY3y2eUjz/view?usp=sharing	Waiting for the Extinction :-( is the second release by the Band of Weeds, published 2019. It is dealing with global warming through two arctic plants. A climate change and other human activities might cause a large scale extinction on the planet. The film presents two species, which are growing in Finland and are endangered due the global warming: Siberian primrose (Primula nutans) and glacier b…	Proceedings p. 82 ff	Band of Weeds (Kalle Hamm, Olli Aarni, Lauri Ainala & Hermanni Keko)	M	1	1		1	Art	Video	Parameter Mapping	Climate Change			No		General Public
13	Hamm	2019	The Weep of Trees	Plant biodata	Biosphere		http://www.hermannikeko.net/kasvihyytialatone	https://drive.google.com/file/d/1ccZDyZBhurZZ3x1gwp7k88OGdF0-i0p3/view?usp=sharing	THE WEEP OF TREES IN KALEVALA The Weep of Trees is an art project by Band of Weeds dealing with stress reaction oftrees. It is based on the poem called The Weep of a Birch Tree in the Kalevala. Thesage Väinämöinen listens to the birch’s complaint about how people treat it badly. At theend of the poem, Väinämöinen fells the birch and makes a new kantele (a traditionalFinnish string instrument) out…	Proceedings p. 80 ff; installation of indefinite duration	Band of Weeds (Kalle Hamm, Olli Aarni, Lauri Ainala & Hermanni Keko)	M	1	1		1	Art	DataViz	Parameter Mapping	Biology			No		General Public
14	Lenzi	2019	While I was not there	Precipitation, temperature	Atmosphere	0:20:00	https://soundcloud.com/user-467084838/while-i-was-not-there	https://www.saralenzi.com/while-i-was-not-there	A data sonification project which uses the meteorological data sets of Calliano, a small village in the Italian Alps nearby my home village, for the 5 years - 60 months - I spent far, far away from there, in South East Asia. The music patters are obtained by data on average temperature, while the rain sounds literally represent the quantity of rain fallen every month. Silence is when data are not…		Sara Lenzi	F	1		1		Art	Sound only	Parameter Mapping	Meteorology			No		General Public
15	Lindborg	2013	Locust Wrath	Precipitation, temperature, wind speed	Atmosphere	0:25:00	https://vimeo.com/713770881	https://www.researchgate.net/publication/284180417_Interactive_Sonification_of_Weather_Data_for_The_Locust_Wrath_a_Multimedia_Dance_Performance	Multichannel immersive installations of sonifications of weather data records of South-East Asia ::The Locust Wrath SOUNDISLANDS [PerMagnus Lindborg & Joyce Beetuan Koh] with Liong A, (2013). The Locust Wrath. Multimedia performance (50 min.) with dance, surround sound, sculptures, and light. HeluTrans Gallery, Tanjong Pagar, Singapore 27-28 September 2013 (three performances). dansing.org.sg/201…	South-East Asia, records	PerMagnus Lindborg	M	1		1		Art	Sound only	Parameter Mapping	Climate Change			Yes		General Public
16	Lindborg	2015	LW24	Precipitation, temperature, wind speed	Atmosphere	0:50:00	https://vimeo.com/272069085	http://soundislands.com/2019/02/06/locust-wrath/	LW24 (PerMagnus Lindborg 2015) is a sculptural auditory display. It plays a sonification of the future climate in South-East Asia, stemming from the sound design for Arts Fission’s “Locust Wrath” (2013). In the present version, weather forecasts 2015-2045 (courtesy of the Tropical Marine Sciences Institute, NUS) are time-compressed into 55 minutes and spatialised over 21 channels: the auditory di…	Sonification excerpts interspersed in demo	PerMagnus Lindborg	M	1		1		Art	Sound only	Parameter Mapping	Climate Change			Yes		General Public
17	Lindborg	2021	Stairway to Helheim	Precipitation, temperature, sea level	Atmosphere	0:47:27	http://soundislands.com/10/stairway-to-helheim/	https://drive.google.com/file/d/1MyExrux5xjQOyryRhmy0cbWdhyI_K56j/view?usp=sharing	In Norse mythology, Helheim is the lowest part of the afterworld: the world of the dead. It is ruled by the goddess of death, Hel, a daughter of Loki. As visitors tread the steps of the central staircase of the Run Run Shaw Creative Media Centre, they are met with sonic objects falling onto them; cascading down the steps; obscenely bouncing like yoga balls, a hundred tennis balls, a thousand ping…	Proceedings p. 98 ff	PerMagnus Lindborg	M	1			1	Art	Sound only	Parameter Mapping	Earth Science			No		General Public
18	Lorenzo	2018	Song of the tides	Tidal levels	Hydrosphere	0:01:17	http://www.math.stonybrook.edu/~tony/tides/venice/ancona3000.html	http://www.math.stonybrook.edu/~tony/tides/tidesounds.html	3000 hours of the astronomical tide in Ancona, Italy arranged for woodwinds. Tide Spectra and Tide Sounds The pattern of tides at any particular port depends on the relative strength of the various constituents. For six representative ports these bar-graphs give the spectrum, showing the contribution of the eight most important constituents. In the first two the semi-diurnal (blue) constituents d…		Levy Lorenzo	M	1	1	1		Research	DataViz	Parameter Mapping	Physical Sciences			No		General Public
19	Møller	2017	The End of the Road	Biodiversity loss	Biosphere	0:05:49	https://anchor.fm/loudnumbers/episodes/The-End-of-the-Road-e131bnl	https://anchor.fm/loudnumbers/episodes/The-End-of-the-Road-e131bnl	The End of the Road is a requiem for lost biodiversity, driven by a sonification of data on insect population decline, sourced from the scientific paper listed below. The scientist who wrote it, Anders Pape Møller, drove rental cars along two stretches of road in Denmark almost daily every summer, for two decades. Then he counted the insects killed on his windscreen. He found an 80-97% reduction …	Podcast, piece runs 6:41-11:30	Anders Pape Møller, Duncan Geere, Miriam Quick	M	1		1		Public Engagement	Sound only	Parameter Mapping	Biology			No		General Public
20	Morawitz	2017	On The Extinction Of A Species	Biodiversity loss	Biosphere	0:23:00	https://soundcloud.com/falk-morawitz/extinctionshort	https://soundcloud.com/falk-morawitz/extinctionshort	On the Extinction of a Species is a 23-minute 7.1-multichannel music composition. The piece combines an acousmatic sound world with voice narration to tell the story of the extinction of the passenger pigeon. The topic of the composition, the eradication of four billion pigeons in the late 19th century, is a cautionary tale: even if the actions of an individual person seem negligible, the collect…		Falk Morawitz	M	1		1		Art	Sound only	Parameter Mapping	Life Sciences			No		General Public
21	Okumura	2016	AtmosActions	Temperature, wind speed, radiation	Atmosphere	0:11:25	https://vimeo.com/677069987/d2c7c20d7e	https://drive.google.com/file/d/1NeCYcUF2SqaLTWA-jf3haAtQ9GsnsXEx/view?usp=sharing	Atmospheric Interactions is a real-time audiovisual installation which uses meteorological data collected from a weather station with instruments mounted to a 10-meter tower atop the P ACCAR building at the Laboratory for Atmospheric Research (LAR) at Washington State University in WA, USA. Three artists worked with two atmospheric scientists to realize the project. The weather data is visualized…	Proceedings p. 107 ff	Hiromi Okumura, Valerie Williams, Jenn Kirby, Thomas B Jobson & Joseph Vaughan	F	1	1		1	Public Engagement	DataViz	Parameter Mapping	Physical Sciences			No		General Public
22	Perera	2016	Flatline	Temperature, CO2, forest cover	Atmosphere	0:03:32	https://soundcloud.com/disobedientfilms/climate-symphony-flatline-excerpt	https://www.jamieperera.com/climate-data-sonification#OilCoalandGasforThreeCellos	Commissioned by the Global Health Film Festival, which has a primary objective to use the moving image as a catalyst for discussion and for change. Flatline takes data relating to climate change, and juxtaposes archive of world health outcomes with projected sound waves to paint a sonic picture of what climate change means for global health. Exhibition was curated by the innovative Crossover Labs…	Excerpt, total duration not known	Jamie Perera	M	1	1	1		Art	Video	Parameter Mapping	Climate Change			No		General Public
23	Perera	2015	Anthropocene in C Major	Temperature(?)	Atmosphere	0:43:01	https://vimeo.com/677067717/0aeeab2436	https://www.jamieperera.com/climate-data-sonification#OilCoalandGasforThreeCellos	Anthropocene In C Major’ is an immersive experience of human impact on earth, felt through an exhibition that turns data into sound. From 12,000 years ago to the present, participants will hear breakthroughs like the invention of the wheel and the Industrial Revolution, but also data trends that show the exploitation of people and the planet. At what now seems like a breaking point for our specie…		Jamie Perera	M	1	1	1	1	Art	DataViz	Parameter Mapping	Climate Change			No	Represent data	General Public
24	Perera	2015	If the Oceans Could Speak	Plastics pollution	Hydrosphere	0:03:25	https://soundcloud.com/jamieperera/if-the-oceans-could-speak-1950-2050	https://www.jamieperera.com/climate-data-sonification#IfTheOceansCouldSpeak	If the Oceans Could Speak transforms data around our production, consumption and disposal of plastics in the world's oceans into a sound and music composition. It is part of the Climate Symphony series, commissioned by We Are the Oceans and exhibited as part of EDIT at Toronto's Design Exchange in September-October 2017. This piece was created using peer-reviewed datasets from the World Economic …		Jamie Perera	M	1		1		Art	Sound only	Parameter Mapping	Climate Change			No		General Public
25	Quinn	2015	The Climate Symphony	Polar cap	Hydrosphere	0:07:47	https://youtu.be/BbEUAnRZVW4?t=1318	https://sonificationart.wordpress.com/2014/12/19/the-climate-symphony/	The Climate Symphony, by Marty Quinn, is a multimedia performance that uses climate data from the last 110000 years. It tracks the climatological evolution over these years, sonifying several datastreams simultaneously. The music is played together with a spoken word performance by Quinn, explaining the climate evolution. Quinn developed custom software for the Climate Symphony and has developed …	Fixed music demo 21:58-29:37	Marty Quinn	M	1	1	1		Public Engagement	Sound only	Parameter Mapping	Climate Change			No		General Public
26	Renard	2015	Major Flood Events	Flooding events	Hydrosphere	0:00:37	https://vimeo.com/435397716	https://globxblog.inrae.fr/sonification-sequencing/	Sonification techniques: sequencing Sounds triggered by events The map below shows the main flood events of 2019, their duration and the size of the flood-affected area (for further discussion of this dataset, see the post “Sonification techniques: mapping data to pitch and volume” ). This map does not say anything about the timing of the flood occurrences: did they all occur at the same time or …		Benjamin Renard	M	1	1	1		Education	DataViz	Parameter Mapping	Earth Science			No		General Public
27	Renard	2014	Hydrological Principal Component Analysis	Streamflow	Hydrosphere	0:01:46	https://vimeo.com/532773848	https://globxblog.inrae.fr/pca/	Finding hidden patterns in the data using principal components analysis In hydrology, it is frequent to analyse long time series coming from many sites. The figure below shows monthly streamflows at 207 sites in France for the period 1969-2014. Original data have been transformed to make the time series more comparable between sites. A value close to zero means streamflow is close to the median f…		Benjamin Renard & Chloé Le Bescond	M	1	1	1		Research	DataViz	Parameter Mapping	Earth Science			No		Researchers
28	Rolnick	2013	Oceans Eat Cities	Sea level	Hydrosphere	0:16:21	https://vimeo.com/680874492	https://drive.google.com/file/d/1Fxb1NKP8J3H51cJXfote27Me5EEjCOa7/view?usp=sharing	Music for string quartet, with digital audio processing, and with video by R. Luke DuBois and Emilio Hernandez Cortes. The piece is in part a sonification of data describing the potential the impact of sea level rise on cities world wide. Program Notes Oceans Eat Cities is a musical sonification of data which projects the likely impact rising sea levels will have on cities globally. It is also a …	Proceedings p. 115 ff; piece runs 2:02:15-2:18:36	Neil Rolnick	M	1	1		1	Art	Video		Climate Change		Live performance	No
29	Sawe	2013	Sonification of Alaskan forest changes	Forest cover	Biosphere	0:02:54	https://w.soundcloud.com/player/?url=https%3A//api.soundcloud.com/tracks/282748426%3Fsecret_token%3Ds-GDaXz&auto_play=false&hide_related=false&show_comments=true&show_user=true&show_reposts=false&visual=true	https://www.theatlantic.com/science/archive/2016/09/this-is-the-sound-of-a-forest-changing/499802/	The Alexander Archipelago, a 300-mile-long sweep of islands off the southeastern coast of Alaska, is known for its isolation, its heavy rain, and its thick, ancient forests of hemlock, pine, spruce, and yellow-cedar. Yellow-cedar, which John Muir called a “truly noble tree,” has long been prized for its fine-grained, butter-colored wood. But over the past century, as average temperatures have ris…		Nik Sawe & Lauren Oakes	M	1		1		Research	Sound only	Parameter Mapping	Climate Change			No		General Public
30	Striedelmeyer	2013	Shifting Apple Blossom in Bremen - Data Sonification with a Music Box	Plant biodata	Biosphere	0:00:20	https://vimeo.com/326617760	https://vimeo.com/326617760	Listen: Apple Blossom is Shifting. The flowering of apple trees is a general and meteorological symbol for the beginning of spring. Long term observation of the first day of apple blossom in Bremen shows the explicit trend, that apple trees start flowering earlier over time. Because this progression is the same in all observed regions in Germany and resembles the described trend of global warming…		Katja Striedelmeyer	F	1	1	1		Public Engagement	Artifact/sonificaton	Parameter Mapping	Climate Change			Yes	Create the sound (Musical instrument)	General Public
31	Tedesco	2010	Polarseeds	Temperature	Hydrosphere	0:02:14	https://www.polarseeds.org/uploads/1/3/0/5/13056389/5.11.albedochoirmeltgeigertempfilter-panned-200every4yrs-bell_514.mp4	https://www.polarseeds.org/sonified-annual-data-smoothed.html	Sonified Annual data (smoothed) Albedo choir. In the sonifications below, annual averages from 1958-2012 have been smoothed, so that the values ramp gradually from one year to the next. In this first example, the lower tones of a droning chord become increasingly accentuated as surface reflectivity decreases (darker, lower albedo values). A greater range of frequencies at both ends of the spectru…	Final cumulative example on webpage	Marco Tedesco & Polar Seeds Group	M	1	1	1		Public Engagement	DataViz	Parameter Mapping	Physical Sciences			No		General Public
32	Twet	2007	Piano Piece	Polar cap	Hydrosphere	0:03:00	https://www.youtube.com/watch?v=eYXxAE5grRQ	https://www.youtube.com/watch?v=eYXxAE5grRQ	To fight climate change fatigue, researcher Judy Twedt hacked her data and used it to compose music. Her score lets us hear decades of Arctic sea ice loss in just minutes. In the beautiful and sometimes discordant piano piece, played by Kristina Lee, numerical scientific data becomes an emotional experience intended to reconnect us to the rhythm of the planet. Judy Twedt is a fifth-generation Was…	Piano demo 9:40-12:40	Judy Twet	F	1		1		Public Engagement	Sound only	Parameter Mapping	Climate Change			No		General Public
