# Supplementary material for: Climate data sonification and visualization: An analysis of topics, aesthetics, and characteristics in 32 recent projects
Source: Front Psychol. 2023 Jan 25;13:1020102. doi: 10.3389/fpsyg.2022.1020102 (PMC9905236; doi:10.3389/fpsyg.2022.1020102)
Supplement: Supplementary Data Sheet 2 — Spreadsheet in “long format” with individually rated scores on 25 rating scales for the 32 projects. [file Table_2.XLSX]

## Sheet: 33questions-scalenames-short
Scale	Group	Short name	Label or question for the rating scale
1	APS	ArsMusica	This sonification is music-like to be experienced via listening. (Ars Musica)
2	APS	ConcreteMusical	I hear acoustic instruments/vocalisations/objects and they form a body-engaging music. (Concrete-Musical)
3	APS	Concrete	This sonification consists of concrete sounds that are recognisable as recordings of things and actions in the physical world. (Concrete)
4	APS	ConcreteInformatic	I hear acoustic instruments/vocalisations/objects that give meaningful information. (Concrete-Informatic)
5	APS	ArsInformatica	This sonification is information-like to be understood via listening. (Ars Informatica)
6	APS	AbstractInformatic	I hear beeps/synthesisers/drum-machines that give meaningful information. (Abstract-Informatic)
7	APS	Abstract	This sonification consists of abstract sounds that are recognisable as generated by digital computer synthesis. (Abstract)
8	APS	AbstractMusical	I hear beeps/synthesisers/drum-machines and they form a body-engaging music. (Abstract-Musical)
9	Char20	Author	How much of the text/description is about the author(s) themselves (as opposed to the work itself)?
10	Char20	Motivation	How much is the text/description about the author's general motivation?
11	Char20	Background	How much background detail does text/description give about the specific project?
12	Char20	SourceData	How specific is the information about the source data?
13	Char20	Context	How detailed is the explanation of creative context (such as commissioning body or location of presentation)?
14	Char20	Impact	How detailed is the recount of impact (such as associated publications audience testimonies and visitor numbers)?
15	Char20	Subjective	How subjective (personal) is the content of the project?
16	Char20	Objective	How objective (distanced) is the content of the project?
17	Char20	Fruition	How detailed is the information on the original context of fruition (live performance multimedia product installation website‚…)?
18	Char20	Methods	How detailed is the technical information about the methods of data translation?
19	Char20	EngageDegree	What degree of active engagement with the media is called for?
20	Char20	EngageHow	How specific are the instructions for how to engage with the media?
21	Char20	Legend	How extensive/complete is the legend for understanding how data are represented?
22	Char20	MatchOrig	How closely does the media representation match the original phenomenon described by the data?
23	Char20	Convincing	How convincing is the project in terms of climate science communication?
24	Char20	Crisis	How overtly does the project address the climate crisis?
25	Char20	SciCom	To what degree is it the author‚Äôs stated intention for the project to contribute to climate science communication?
26	Char20	Awareness	How much does the project raise awareness of the climate crisis?
27	Char20	Behaviours	How much does the project push for concerted action and adaptation of individual behaviours (e.g. travel lifestyle choices)?
28	Char20	Action	How successful is the project in arousing climate action?
29	SonVis	VisImpo	How important is visualisation to the project as a whole?
30	SonVis	SonImpo	How important is sonification to the project as a whole?
31	SonVis	Son2Vis	In the development of the project how much did sonification methods drive (initiate) visualisation methods?
32	SonVis	Vis2Son	In the development of the project how much did visualisation methods drive (initiate) sonification methods?
33	SonVis	SonVisConcur	To what degree do visualisation and sonification represent the same content?
