# Supplementary material for: Climate data sonification and visualization: An analysis of topics, aesthetics, and characteristics in 32 recent projects
Source: Front Psychol. 2023 Jan 25;13:1020102. doi: 10.3389/fpsyg.2022.1020102 (PMC9905236; doi:10.3389/fpsyg.2022.1020102)
Supplement: Supplementary Data Sheet 3 — Spreadsheet with median ratings on 25 scales of the 32 projects. [file Data_Sheet_1.CSV]

01_ArsMusica	01_ConcreteMusical	01_Concrete	01_ConcreteInformatic	01_ArsInformatica	01_AbstractInformatic	01_Abstract	01_AbstractMusical	01_Author	01_Motivation	01_Background	01_SourceData	01_Context	01_Impact	01_Subjective	01_Objective	01_Fruition	01_Methods	01_EngageDegree	01_EngageHow	01_Legend	01_MatchOrig	01_Convincing	01_Crisis	01_SciCom	01_Awareness	01_Behaviours	01_Action	01_VisImpo	01_SonImpo	01_Son2Vis	01_Vis2Son	01_SonVisConcur	02_ArsMusica	02_ConcreteMusical	02_Concrete	02_ConcreteInformatic	02_ArsInformatica	02_AbstractInformatic	02_Abstract	02_AbstractMusical	02_Author	02_Motivation	02_Background	02_SourceData	02_Context	02_Impact	02_Subjective	02_Objective	02_Fruition
1	1	1	1	7	6	7	3	2	2	3	7	1	1	2	5	1	2	3	2	5	2	5	6	2	3	5	4	NA	NA	NA	NA	NA	7	1	2	1	2	5	7	6	7	3	1	2	5	1	6	2	3
6	2	2	2	3	5	7	6	3	5	4	3	3	1	6	2	1	2	5	3	4	3	7	6	7	7	5	6	NA	NA	NA	NA	NA	7	1	1	1	1	1	7	7	7	1	1	1	1	1	7	2	5
6	1	1	2	4	5	7	6	2	6	7	5	2	2	5	6	2	2	6	3	5	6	6	6	6	7	4	5	NA	NA	NA	NA	NA	6	2	2	1	5	6	7	7	7	3	2	1	1	1	3	6	1
5	1	1	1	5	7	6	5	1	2	2	3	1	1	2	5	2	2	2	3	2	6	1	6	2	2	2	1	NA	NA	NA	NA	NA	6	5	5	3	3	3	6	7	6	5	4	3	5	3	6	3	5
1	1	2	1	5	3	7	3	3	4	5	5	3	3	4	4	2	4	5	5	3	5	6	6	6	5	5	5	NA	NA	NA	NA	NA	1	1	4	1	5	5	7	1	4	4	4	5	6	5	4	6	7
7	2	1	2	6	7	7	5	4	5	5	7	3	2	2	5	3	6	5	7	6	6	6	6	5	6	5	7	NA	NA	NA	NA	NA	6	2	1	1	3	7	7	6	5	6	5	4	6	4	2	2	6
[truncated: 1,006 more columns]
