# Supplementary material for: Climate data sonification and visualization: An analysis of topics, aesthetics, and characteristics in 32 recent projects
Source: Front Psychol. 2023 Jan 25;13:1020102. doi: 10.3389/fpsyg.2022.1020102 (PMC9905236; doi:10.3389/fpsyg.2022.1020102)
Supplement: Supplementary Data Sheet 4 — Spreadsheet containing all post-processed ratings (33 scales × 6 raters × 32 projects), computed variables (7 variables × 6 raters × 32 projects), project descriptors (2 descriptors × 32 projects), and factors. [file Data_Sheet_2.CSV]

ArsMusica	ConcreteMusical	Concrete	ConcreteInformatic	ArsInformatica	AbstractInformatic	Abstract	AbstractMusical	Author	Motivation	Background	SourceData	Context	Impact	Subjective	Objective	Fruition	Methods	EngageDegree	EngageHow	Legend	MatchOrig	Convincing	Crisis	SciCom	Awareness	Behaviours	Action	VisImpo	SonImpo	Son2Vis	Vis2Son	SonVisConcur	Rater	Project	logDur	MTLDMA	Action	Technical	Context	Perspective	Visualisation	Intentionality	Indexicality
1	1	1	1	7	6	7	3	2	2	3	7	1	1	2	5	1	2	3	2	5	2	5	6	2	3	5	4	NA	NA	NA	NA	NA	PM	1	4.14	83.3	-0.436012526562283	-0.725703164741214	-1.6522501411275	-1.67950108659037	NA	-8.1213203435597	-10.9497474683058
6	2	2	2	3	5	7	6	3	5	4	3	3	1	6	2	1	2	5	3	4	3	7	6	7	7	5	6	NA	NA	NA	NA	NA	SL	1	4.14	83.3	1.285336434829	-0.643287961792186	-1.03314855325416	0.840939277015951	NA	3.70710678118648	-9.94974746830583
6	1	1	2	4	5	7	6	2	6	7	5	2	2	5	6	2	2	6	3	5	6	6	6	6	7	4	5	NA	NA	NA	NA	NA	MC	1	4.14	83.3	1.10817074094215	0.282669111774965	-0.778105202919147	-0.0995539492621111	NA	1.99999999999993	-11.6568542494924
5	1	1	1	5	7	6	5	1	2	2	3	1	1	2	5	2	2	2	3	2	6	1	6	2	2	2	1	NA	NA	NA	NA	NA	GP	1	4.14	83.3	-1.74459482606378	-1.86604290147056	-1.59238170090051	-1.24959933248332	NA	-1.41421356237316	-12.0710678118655
1	1	2	1	5	3	7	3	3	4	5	5	3	3	4	4	2	4	5	5	3	5	6	6	6	5	5	5	NA	NA	NA	NA	NA	MD	1	4.14	83.3	0.769813997204808	-0.153003925718437	-0.386569580302724	-0.289058898288799	NA	-4.00000000000005	-7.82842712474618
7	2	1	2	6	7	7	5	4	5	5	7	3	2	2	5	3	6	5	7	6	6	6	6	5	6	5	7	NA	NA	NA	NA	NA	VC	1	4.14	83.3	1.28417947590064	0.882527798905147	-0.33999647514824	-0.980488250824797	NA	-0.414213562373162	-11.6568542494924
7	1	2	1	2	5	7	6	7	3	1	2	5	1	6	2	3	1	3	2	3	2	1	3	1	2	1	2	6	6	5	3	7	PM	2	8.2	22	-1.98233674576958	-2.04962706976285	-0.630258151449231	0.975878143641922	0.444408982	5.70710678118648	-11.3639610306789
7	1	1	1	1	1	7	7	7	1	1	1	1	1	7	2	5	1	2	1	1	1	1	1	1	1	1	1	7	7	7	7	7	SL	2	8.2	22	-2.650765924746	-2.81519935254548	-1.15159677160417	0.939655924751264	1.30203485	10.2426406871192	-10.2426406871193
6	2	2	1	5	6	7	7	7	3	2	1	1	1	3	6	1	2	6	1	1	5	6	5	1	6	2	5	7	7	6	5	5	MC	2	8.2	22	0.169190022442461	-2.07850027081058	-1.66823783362724	-1.16182057251185	0.707636788	2.41421356237302	-12.0710678118655
6	5	5	3	3	3	6	7	6	5	4	3	5	3	6	3	5	3	6	2	2	3	3	3	3	2	2	2	5	5	5	3	6	GP	2	8.2	22	-1.23220164390753	-0.969267638257465	0.447748354299215	1.0208843836587	-0.001528388	7.24264068711924	-2.4142135623731
1	1	4	1	5	5	7	1	4	4	4	5	6	5	4	6	7	7	5	5	5	4	6	7	6	6	5	6	7	7	6	7	7	MD	2	8.2	22	1.15406234323927	0.514863301570376	1.28318447778326	-0.45943237061475	1.305672054	-6.82842712474623	-5.82842712474616
6	2	1	1	3	7	7	6	5	6	5	4	6	4	2	2	6	3	5	4	3	3	4	5	5	3	1	4	6	7	4	4	6	VC	2	8.2	22	-0.430607618324378	-0.306145043934256	1.04232494212576	0.438467193854381	0.436883131	2.99999999999993	-13.0710678118655
6	4	4	3	4	5	7	6	4	2	5	3	6	6	3	5	6	1	3	2	1	5	3	1	2	1	2	2	6	5	4	4	5	PM	3	5.06	117	-1.64418803806123	-1.5007852024934	0.95065071764676	-0.710682998847683	0.280136879	3.41421356237304	-5.82842712474618
5	5	3	6	4	4	6	5	2	4	6	4	5	6	3	5	6	1	5	3	2	5	6	3	7	6	7	6	6	5	4	4	6	SL	3	5.06	117	1.13359482510034	-0.595298528326664	1.02533400743271	-0.518353424534764	0.435558405	0.999999999999958	-1.58578643762689
5	2	2	7	5	4	7	6	2	4	6	4	6	6	3	5	6	2	6	2	3	5	5	2	7	6	7	7	5	7	5	3	5	MC	3	5.06	117	1.11009264055218	-0.381269045785783	1.18970357303041	-0.519670761057452	-0.155625187	-2.12132034355969	-5.70710678118653
5	1	2	1	5	4	5	5	3	4	5	6	5	3	2	5	4	4	6	4	5	5	6	7	5	6	6	4	6	6	4	4	7	GP	3	5.06	117	0.960831591953418	0.339578869777443	0.227703783308254	-0.98932775881762	0.591642293	0.707106781186498	-7.94974746830582
5	1	4	2	6	2	6	1	3	4	6	6	4	5	4	6	5	6	5	6	6	6	6	6	5	5	6	5	7	7	4	4	6	MD	3	5.06	117	0.936212889361746	0.880475075312885	0.583861875003469	-0.783013894170268	0.726736613	-2.41421356237312	-1.99999999999998
6	2	1	1	5	6	7	3	2	6	6	6	5	2	2	6	6	6	5	5	6	2	6	6	6	6	6	6	6	5	3	3	7	VC	3	5.06	117	1.17532486647964	1.00601022725764	0.55978232017433	-0.702517608279012	0.451021026	-0.414213562373152	-10.2426406871193
2	1	5	1	6	4	7	1	2	5	6	5	2	1	5	6	5	3	3	5	6	6	3	6	6	5	1	1	NA	NA	NA	NA	NA	PM	4	7.66	90.4	-0.566565221139012	0.294726676724354	-0.570045976625016	0.16893357868631	NA	-6.12132034355968	-4.12132034355961
2	6	6	5	7	6	7	1	4	6	6	5	4	2	5	5	3	5	4	4	6	6	5	5	6	4	5	4	NA	NA	NA	NA	NA	SL	4	7.66	90.4	0.291823118126409	0.637268225660139	-0.178377744462305	0.237730025181832	NA	-7.82842712474622	1.82842712474623
5	2	5	6	4	6	5	3	3	5	7	6	3	3	6	3	6	5	4	3	6	5	3	5	3	6	3	6	NA	NA	NA	NA	NA	MC	4	7.66	90.4	0.196424424867959	0.540757959169014	0.0945733537672638	0.788280475591983	NA	-3.94974746830587	-0.70710678118652
6	1	6	1	4	6	5	4	4	4	6	5	5	3	3	5	3	4	3	4	5	6	5	5	5	4	2	4	NA	NA	NA	NA	NA	GP	4	7.66	90.4	-0.0760790671040035	0.187838871550611	-0.0264939390284534	-0.524014066216961	NA	0.585786437626861	-4.65685424949236
4	2	3	3	6	6	7	3	7	6	7	7	4	5	4	5	5	7	6	5	6	5	7	7	7	6	5	6	NA	NA	NA	NA	NA	MD	4	7.66	90.4	1.49937046245933	1.4991575901664	0.881353434541346	0.0392256827824785	NA	-4.82842712474624	-6.82842712474616
2	1	5	1	4	5	7	1	3	6	6	5	6	2	6	4	3	4	3	4	4	5	1	5	5	3	1	1	NA	NA	NA	NA	NA	VC	4	7.66	90.4	-1.24802401788178	0.114286267688898	0.165221825319624	1.16421278998729	NA	-4.82842712474623	-4.82842712474616
2	1	1	1	6	6	7	3	1	1	1	1	1	1	1	3	1	1	1	4	4	1	5	6	1	5	1	2	2	5	1	1	4	PM	5	4.53	37.5	-0.795496159620884	-2.16631736209113	-2.16309407882351	-1.58469758372069	-1.454575285	-6.1213203435597	-10.9497474683058
2	1	2	1	6	7	7	2	1	1	1	2	1	1	2	6	1	3	3	3	5	3	6	5	3	6	2	5	4	7	3	4	5	SL	5	4.53	37.5	0.151284259042059	-1.51545289004495	-2.03011675572472	-2.08026791842373	-0.294608154	-7.53553390593279	-9.9497474683058
3.5	1	1	1	6	7	7	4.5	1	2	3	3	1.5	1	2.5	6	1.5	2	4	2.5	6	5.5	5	4.5	3	7	2	6.5	5.5	7	2	5.5	4	MC	5	4.53	37.5	0.48452259025991	-1.01117227392009	-1.77388542295218	-1.69530941955218	0.203781908	-4.26776695296644	-12.7175144212722
1	3	2	5	6	6	5	4	2	3	3	3	2	4	1	6	2	2	3	4	4	4	4	5	4	2	1	2	4	7	3	5	5	GP	5	4.53	37.5	-1.04597279897035	-1.10699822181812	-0.832815997167015	-1.69673775035118	-0.151012047	-7.82842712474623	-4.41421356237307
1	1	5	5	6	3	5	1	1	1	1	1	1	1	2	6	1	3	4	1	2	2	5	6	2	5	5	5	7	7	4	5	7	MD	5	4.53	37.5	0.001266482439054	-2.20204866242975	-1.89998381055891	-1.96535690984822	1.025754246	-9.24264068711931	1.41421356237313
2	1	1	1	7	7	7	1	2	3	2	3	1	2	1	7	1	6	4	5	6	3	6	6	3	7	5	7	3	7	5	5	6	VC	5	4.53	37.5	1.12752641373779	-0.505023702804171	-1.599496904099	-2.31268756799848	-0.292718411	-9.24264068711934	-10.2426406871192
2	3	7	6	7	1	1	1	6	5	6	6	6	2	7	3	5	5	2	3	5	1	1	7	6	4	6	2	5	1	1	7	6	PM	6	4.65	103.4	-0.630734215283372	0.373420439158268	0.56152410213146	1.82546227305996	0.584755403	-7.12132034355963	10.9497474683059
3	3	7	6	5	1	1	1	6	5	6	6	5	2	5	3	5	5	3	3	5	4	3	6	7	5	3	4	5	6	2	6	7	SL	6	4.65	103.4	-0.057699749272067	0.469782962852722	0.342997389380715	1.08411712209952	0.596255433	-4.12132034355963	10.9497474683059
7	7	7	6	5	1	1	1	6	6	6	6	5	2	4	6	2	6	5	5	6	2	2	6	6	7	4	5	7	3	2	5	5	MC	6	4.65	103.4	0.56201187610646	0.833237900638378	-0.0970306159930069	0.235050523010863	0.719536149	2.70710678118656	13.778174593052
6	6	1	5	5	1	1	1	3	4	4	4	5	3	4	5	5	5	3	4	4	6	3	5	3	2	2	2	5	6	2	5	6	GP	6	4.65	103.4	-1.11067091838069	-0.340867475153315	0.264670207338403	-0.279966548545259	0.2972378	1.70710678118655	6.36396103067895
4	1	7	6	5	1	1	1	4	6	5	6	4	2	4	6	4	6	4	4	7	6	6	5	5	4	4	4	7	6	4	4	6	MD	6	4.65	103.4	0.306301602673176	0.914331658354075	-0.0749573413317316	-0.43082366326888	0.72607425	-4.53553390593273	9.53553390593276
3	2	1	6	6	1	1	1	4	6	6	6	5	2	2	5	4	6	2	6	6	3	3	6	6	3	2	2	3	6	3	5	7	VC	6	4.65	103.4	-0.661500116317591	0.87366910338773	0.194240613122526	-0.163943222803429	-0.130684842	-5.82842712474619	4.24264068711931
6	6	5	3	2	1	3	3	2	3	6	3	5	2	5	2	3	3	2	4	6	5	3	6	4	5	5	5	5	6	3	3	5	PM	7	5.46	74.1	0.0364929985484273	-0.331154139089245	-0.428940536539734	0.508134936661197	-0.149013143	7.53553390593273	5.53553390593274
6	6	7	3	2	1	1	2	2	6	7	6	2	2	7	1	5	5	4	5	7	5	5	6	7	6	5	6	6	6	5	5	7	SL	7	5.46	74.1	0.945034352529585	1.00922199773552	-0.217305089702198	1.53069936361575	0.731601197	6.8284271247462	10.2426406871193
6	6	6	4	3	1	1	1	1	6	7	6	2	1	5	2	2	5	6	7	5	5	6	6	6	6	4	5	7	6	2	4	6	MC	7	5.46	74.1	1.01490319921851	0.852454725705762	-0.755971077481025	0.562183285379638	0.733348657	4.4142135623731	10.6568542494924
6	6	3	3	5	2	2	2	5	4	5	5	4	2	2	4	5	3	3	4	5	5	3	6	2	3	2	2	6	6	4	4	6	GP	7	5.46	74.1	-0.986242618086975	-0.253003837300517	-0.112044694078139	-0.464131142218983	0.436220768	3.12132034355963	4.53553390593275
5	1	2	7	5	1	1	1	4	5	5	5	6	4	4	5	5	5	4	5	5	6	5	6	5	5	4	5	6	6	6	5	6	MD	7	5.46	74.1	0.556010089305747	0.375106453612509	0.768929109413577	-0.101933498544697	0.572542468	-4.24264068711928	5.24264068711931
6	6	1	7	6	1	1	1	6	6	7	7	6	2	2	3	4	7	4	6	7	5	3	7	7	5	5	3	3	6	4	4	7	VC	7	5.46	74.1	0.326396633281169	1.52372218761353	0.512485126769739	0.311020083598519	-0.277918153	-0.707106781186542	7.77817459305205
6	7	7	5	2	1	3	3	3	5	6	3	2	2	6	1	2	2	3	4	5	7	5	7	5	6	1	6	NA	NA	NA	NA	NA	PM	8	8.2	95.2	0.487637255195622	-0.387992776949491	-1.00904059620835	1.13374086316166	NA	6.82842712474619	9.65685424949238
5	5	7	5	3	2	3	3	2	6	6	2	1	1	6	1	5	3	5	2	2	6	4	7	6	5	3	5	NA	NA	NA	NA	NA	SL	8	8.2	95.2	0.199345947705914	-0.769490548397307	-0.598496918359991	1.53976227421022	NA	2.70710678118654	7.53553390593275
2	2	7	7	5	1	1	1	1	6	6	6	3	2	5	5	2	5	5	5	5	6	7	4	7	7	3	7	NA	NA	NA	NA	NA	MC	8	8.2	95.2	1.41537334592803	0.719633450608473	-0.544892484974813	-0.10773817179628	NA	-6.53553390593273	10.9497474683059
5	5	6	5	4	2	2	1	3	5	5	3	4	4	4	4	5	3	4	3	3	5	3	6	4	3	3	2	NA	NA	NA	NA	NA	GP	8	8.2	95.2	-0.727332332123925	-0.647608880301327	0.308868974756142	0.214104526654251	NA	0.292893218813454	8.94974746830585
5	1	7	1	5	3	5	1	4	7	6	6	7	4	4	6	5	6	5	5	5	6	5	5	6	6	5	5	NA	NA	NA	NA	NA	MD	8	8.2	95.2	0.982614786290545	1.02065582632739	1.16072940630829	0.0651346950467088	NA	-1.41421356237312	0.585786437626927
5	2	7	1	5	1	1	1	3	7	7	6	6	6	2	2	6	6	5	7	7	7	6	7	7	6	5	6	NA	NA	NA	NA	NA	VC	8	8.2	95.2	1.51877284369613	1.5309331011727	1.43252975690658	0.146810165786697	NA	0.70710678118655	6.70710678118656
6	7	6	4	6	2	2	1	4	5	6	6	2	1	5	4	2	7	2	5	5	5	6	6	5	6	1	5	3	5	3	2	5	PM	9	4.88	69.5	0.446201891952119	0.656148730629242	-0.999254109594632	0.193153250543048	-0.872978578	1.4142135623731	9.6568542494924
6	7	6	3	3	1	1	2	2	3	6	6	5	2	5	3	4	7	4	4	6	5	5	5	3	5	1	4	2	7	6	2	6	SL	9	4.88	69.5	-0.110138397865921	0.664248116564515	-0.128898215914117	-0.0381499089117147	-1.016997418	6.53553390593274	9.94974746830584
6	7	6	6	6	1	1	1	2	5	6	6	2	2	5	5	2	7	5	5	6	6	6	6	6	7	5	6	6	6	5	5	6	MC	9	4.88	69.5	1.33503773438586	0.938255992485571	-0.780426445249241	-0.277055697811983	0.576179672	0.70710678118656	12.778174593052
5	6	1	6	4	1	1	1	2	6	7	7	5	5	3	5	3	6	4	6	5	6	5	7	4	6	2	3	5	7	4	6	6	GP	9	4.88	69.5	0.499056362860553	1.09413711928533	0.445676619480138	-0.463630399124199	0.434221864	1	7.07106781186549
7	2	7	3	3	4	6	4	4	7	7	7	4	4	4	4	5	7	5	6	7	7	7	7	7	6	6	6	7	7	5	7	7	MD	9	4.88	69.5	1.63458538237032	1.73010328503618	0.668332172989149	0.170319136922412	1.309309257	3.29289321881341	-1.12132034355963
6	6	2	7	7	1	2	1	4	7	6	6	3	4	5	3	3	7	5	6	7	6	6	7	6	6	4	7	6	7	6	2	7	VC	9	4.88	69.5	1.37605165580901	1.29047853892543	0.042263128292283	0.520578321089121	0.297838035	-1.70710678118654	7.77817459305205
6	2	2	1	5	5	6	7	3	5	5	7	1	2	6	3	2	2	3	3	6	2	4	6	5	5	1	2	NA	NA	NA	NA	NA	PM	10	6.3	97.1	-0.485757092355112	0.0744633544270093	-1.14183058961782	0.689814571992296	NA	3.12132034355958	-10.3639610306789
7	1	1	1	5	5	6	7	2	5	7	5	3	1	6	2	4	7	5	6	7	1	6	4	5	6	3	5	NA	NA	NA	NA	NA	SL	10	6.3	97.1	0.590247325097207	1.03744235494845	-0.456993597757686	0.781163290092114	NA	3.41421356237303	-12.0710678118655
7	2	5	3	6	6	7	7	2	5	6	5	2	2	5	5	6	6	6	3	6	6	6	6	6	6	3	6	NA	NA	NA	NA	NA	MC	10	6.3	97.1	0.889104050695695	0.685895804640273	-0.135366266875157	-0.0600060894650929	NA	0.999999999999937	-7.65685424949237
7	5	4	5	3	5	5	7	3	4	5	5	4	3	3	3	6	3	5	2	1	2	2	6	5	4	4	4	NA	NA	NA	NA	NA	GP	10	6.3	97.1	-0.442984449832022	-0.813660474902583	0.468341062608321	0.272580413673653	NA	5.41421356237305	-2.41421356237309
7	4	7	2	6	6	2	6	4	5	7	7	5	3	4	5	5	6	5	5	4	6	5	6	7	5	5	5	NA	NA	NA	NA	NA	MD	10	6.3	97.1	0.76140357590291	0.961555606251397	0.715269277809809	0.0545696402042176	NA	2.41421356237306	0.757359312880729
7	2	1	7	5	7	1	7	3	6	7	6	4	4	1	6	7	7	6	6	7	2	6	6	6	5	3	5	NA	NA	NA	NA	NA	VC	10	6.3	97.1	0.757273734635526	1.46183680217903	0.900124728242487	-0.980638406054231	NA	-1.53553390593278	-3.53553390593272
1	3	1	3	6	4	5	4	6	6	3	2	2	1	4	3	2	2	6	4	2	1	2	7	4	4	1	2	NA	NA	NA	NA	NA	PM	11	2.64	63.6	-0.838983595705775	-1.31883342326702	-0.908316420823352	0.795849043638039	NA	-5.00000000000004	-5.41421356237308
2	1	2	2	6	7	7	1	4	4	5	5	4	4	4	5	3	4	4	4	5	6	5	6	5	5	3	5	NA	NA	NA	NA	NA	SL	11	2.64	63.6	0.403386204379665	0.0533979370496017	-0.0523946983786164	-0.398044827014744	NA	-8.94974746830588	-8.5355339059327
6	2	1	1	5	6	7	5	6	6	6	6	5	1	2	6	2	6	6	6	6	6	5	5	6	6	2	6	NA	NA	NA	NA	NA	MC	11	2.64	63.6	0.845329440429751	1.02264811685558	-0.204766585264345	-0.615444294109093	NA	0.999999999999935	-11.6568542494924
5	5	1	6	6	1	1	1	5	4	5	5	5	4	1	5	5	3	3	3	4	5	3	6	4	2	2	1	NA	NA	NA	NA	NA	GP	11	2.64	63.6	-1.14845955903903	-0.293570642465026	0.472426277071866	-0.807740932992218	NA	-1.70710678118654	6.36396103067895
7	6	7	7	7	1	2	1	3	5	4	6	3	4	4	6	4	5	6	4	5	6	7	7	6	5	6	6	NA	NA	NA	NA	NA	MD	11	2.64	63.6	1.24574360107545	0.408064491470688	0.143303372849305	-0.752358767859719	NA	-0.707106781186537	12.7781745930521
6	6	1	5	6	2	2	3	2	5	5	5	1	2	5	3	2	3	4	3	5	5	5	6	5	5	4	5	NA	NA	NA	NA	NA	VC	11	2.64	63.6	0.369864432364178	-0.175877964337071	-1.10429076885071	0.204629434562488	NA	1.41421356237308	3.2426406871193
6	1	2	1	6	6	6	5	3	3	6	6	1	2	5	5	4	6	1	1	5	6	4	3	5	3	5	5	2	7	1	1	2	PM	12	7.03	79.7	-0.43346496953226	0.0979493698615376	-0.861585046203956	-0.353414056186874	-1.764093609	-0.707106781186607	-10.3639610306789
5	1	1	1	2	3	6	5	4	4	3	2	3	1	6	2	3	3	2	1	1	3	1	4	5	2	1	2	3	6	6	2	4	SL	12	7.03	79.7	-1.75393180249627	-1.71721834320577	-0.790488087001209	1.27024480559494	-1.03864935	4.41421356237304	-9.24264068711929
5	1	2	2	5	5	6	3	4	5	6	5	3	2	5	6	3	3	3	1	2	5	5	4	6	2	5	6	2	5	3	5	3	MC	12	7.03	79.7	-0.144604268642502	-0.458076702119386	-0.290959393147169	0.0358604548205219	-1.042886788	-2.12132034355969	-7.53553390593272
7	2	2	2	3	5	7	5	5	5	4	2	3	4	6	4	4	2	3	4	2	3	2	5	5	3	3	3	1	6	5	2	2	GP	12	7.03	79.7	-0.842845550903418	-1.24725631608464	0.00380720741298025	0.991896402101189	-1.925562161	3.99999999999994	-9.24264068711928
5	5	5	3	4	3	5	5	4	5	4	7	5	4	4	4	3	4	5	4	2	5	6	6	6	6	5	5	7	7	5	7	7	MD	12	7.03	79.7	0.98908102149569	-0.0368970080675973	0.402158687337301	-0.0449848512515733	1.309309257	3.82842712474615	4.48686227061401e-15
5	3	2	2	5	5	7	3	4	5	5	3	5	3	6	6	3	4	3	5	4	2	4	6	5	3	3	4	2	6	5	2	3	VC	12	7.03	79.7	-0.336035153405498	-0.287134523767008	0.116779348676253	0.44415578208081	-1.480287154	-0.707106781186598	-7.12132034355962
2	1	1	1	6	6	7	3	5	5	5	5	2	1	6	5	6	2	2	3	2	5	2	2	3	2	1	2	2	6	3	1	5	PM	13	8.2	52.6	-1.68963533395201	-0.854229235425727	-0.316633708988773	0.748272127852152	-1.305765804	-6.1213203435597	-10.9497474683058
2	1	5	1	5	5	6	2	3	4	5	3	4	1	5	3	2	1	2	2	1	4	1	1	3	2	1	2	2	6	7	1	3	SL	13	8.2	52.6	-1.88799944596174	-1.56987194618789	-0.812356841794119	0.657279394786951	-1.631157668	-5.12132034355968	-4.53553390593271
2	2	2	2	5	5	6	3	1	5	6	5	2	1	5	6	2	4	3	3	2	5	1	2	3	2	1	2	2	6	3	1	3	MC	13	8.2	52.6	-1.66813391473972	-0.537325496355841	-1.00272095134336	-0.0723097857481895	-1.616608854	-4.41421356237314	-6.82842712474617
4	3	6	5	5	2	5	2	4	6	5	3	4	2	4	5	3	3	3	5	3	5	4	5	5	3	5	2	2	6	6	2	3	GP	13	8.2	52.6	-0.39266791680119	-0.471026002539542	-0.200396608608812	0.188184006351958	-1.483924357	-2.41421356237311	3.82842712474621
1	1	3	2	5	6	5	1	5	6	5	5	3	3	3	4	3	3	4	5	3	3	4	5	5	5	4	4	2	6	4	1	3	MD	13	8.2	52.6	0.163932680960453	-0.266587982601577	-0.191089861415063	0.0909651740842878	-1.620246058	-8.24264068711932	-4.82842712474616
6	1	5	3	6	6	6	5	4	6	7	7	5	3	5	3	3	5	5	5	5	5	5	3	3	3	5	6	3	6	4	4	6	VC	13	8.2	52.6	0.19586537803826	0.799810913443029	0.290244911354058	0.398843384630777	-0.433339678	-2.12132034355969	-5.94974746830581
6	5	6	6	3	5	6	3	5	5	5	5	2	2	6	5	5	2	2	2	6	5	2	2	2	1	1	2	NA	NA	NA	NA	NA	PM	14	7.09	77	-1.88983196222757	-0.382024611376114	-0.528558624853063	0.433251401208858	NA	0.878679656440326	2.12132034355966
6	5	6	4	2	1	3	1	3	5	3	4	4	1	7	1	4	2	4	2	2	5	4	3	2	4	2	2	NA	NA	NA	NA	NA	SL	14	7.09	77	-0.885771993639752	-1.19474369894592	-0.462094540043059	1.30487808752186	NA	4.70710678118655	7.94974746830584
6	5	5	5	4	5	6	2	3	3	5	5	3	1	5	4	5	2	3	2	5	5	4	2	2	5	2	4	NA	NA	NA	NA	NA	MC	14	7.09	77	-0.582253625924133	-0.582849430106549	-0.686372470326053	-0.102646002404838	NA	-0.121320343559674	1.12132034355967
6	1	5	1	1	1	3	2	4	4	3	1	3	1	6	3	3	1	2	5	2	2	3	3	4	1	1	1	NA	NA	NA	NA	NA	GP	14	7.09	77	-1.78216504653888	-1.73648937516571	-0.788211716635933	0.902532666434442	NA	5.70710678118653	1.29289321881345
6	1	2	5	5	2	6	2	3	4	4	6	2	3	4	7	3	5	5	4	4	6	5	7	4	4	4	4	NA	NA	NA	NA	NA	MD	14	7.09	77	0.175400923159763	0.00256278791028046	-0.468344586544567	-1.01946700498814	NA	-1.82842712474622	-2.58578643762688
6	4	7	6	5	5	6	5	5	3	3	5	2	2	2	5	2	3	3	3	5	5	3	4	2	3	1	3	NA	NA	NA	NA	NA	VC	14	7.09	77	-1.09333349687382	-0.76557979994694	-1.16167609410108	-1.18374971234991	NA	-0.414213562373134	1.00000000000002
7	3	3	1	6	6	7	7	5	5	6	5	6	5	6	5	6	6	3	5	7	6	6	2	6	3	1	3	NA	NA	NA	NA	NA	PM	15	7.31	107	-0.31808862281338	0.960547527163592	1.04016845241511	0.366633744257105	NA	3.12132034355957	-10.3639610306789
7	3	3	2	3	5	5	5	4	5	7	6	6	5	6	4	6	7	4	4	7	4	5	5	7	5	2	4	NA	NA	NA	NA	NA	SL	15	7.31	107	0.290628050391911	1.32105880972543	1.12522600311722	0.747178046281608	NA	4.7071067811865	-5.53553390593273
7	5	6	3	5	6	6	6	3	5	6	5	6	5	5	3	6	6	6	5	7	5	5	2	6	6	1	5	NA	NA	NA	NA	NA	MC	15	7.31	107	0.468279115705857	0.94553631835338	0.996774851082503	0.406557403859761	NA	3.41421356237304	-2.82842712474618
7	2	6	3	3	4	6	6	2	5	7	7	6	6	5	5	7	7	5	6	6	4	5	5	4	4	3	3	NA	NA	NA	NA	NA	GP	15	7.31	107	0.0586619520758044	1.34807206398165	1.51192098421669	-0.0294123160373514	NA	4.7071067811865	-3.53553390593274
4	3	5	5	5	3	7	5	4	4	6	6	6	6	4	5	7	7	5	5	6	5	6	6	6	6	5	6	NA	NA	NA	NA	NA	MD	15	7.31	107	1.1792627737622	1.04885642437802	1.4500055805444	-0.319778760377538	NA	-1.00000000000004	-1.99999999999999
4	3	5	5	2	3	5	5	3	6	6	6	6	6	5	4	6	5	5	5	4	5	4	4	3	3	2	3	NA	NA	NA	NA	NA	VC	15	7.31	107	-0.449877409071772	0.501163524585024	1.35641661050731	0.375170561634822	NA	1.99999999999997	2.46504205936304e-15
6	1	1	1	5	7	7	5	5	5	6	5	7	6	5	5	7	5	3	3	5	6	5	5	6	5	1	5	NA	NA	NA	NA	NA	PM	16	8.01	193.2	0.23905128226214	0.494593821827702	1.55096930943066	0.422449042060555	NA	-0.414213562373164	-13.0710678118655
4	3	5	6	6	5	3	3	3	5	6	6	6	3	5	3	6	4	5	3	3	5	4	4	5	5	2	4	NA	NA	NA	NA	NA	SL	16	8.01	193.2	-0.0633841703168326	0.132801268540664	0.83328346824977	0.729775097920816	NA	-5.53553390593276	2.70710678118658
3.5	1	1	2	6	6.5	7	3.5	3.5	4.5	6	5.5	4.5	7	2	6	6.5	6	5	4	6	5.5	4	4	4	5	3	5.5	NA	NA	NA	NA	NA	MC	16	8.01	193.2	0.336695596447145	0.653729714709019	1.0902545339679	-1.10598631777045	NA	-5.32842712474625	-10.9497474683058
5	6	6	5	5	4	6	3	3	5	5	6	6	6	4	5	6	4	6	4	6	5	5	5	5	2	3	3	NA	NA	NA	NA	NA	GP	16	8.01	193.2	-0.2885211452759	0.581373420706461	1.31675360547826	-0.311914475472108	NA	-2.96002371918958e-14	2.82842712474621
1	1	3	3	7	6	7	1	3	5	6	7	7	5	4	5	6	6	6	5	5	6	5	6	7	6	5	5	NA	NA	NA	NA	NA	MD	16	8.01	193.2	1.06665853083383	1.0835723995888	1.47087900728609	-0.0616431995395097	NA	-10.9497474683059	-6.1213203435596
3	2	1	1	5	6	7	5	4	5	7	7	6	5	2	5	7	6	4	6	6	2	4	5	5	5	2	4	NA	NA	NA	NA	NA	VC	16	8.01	193.2	0.0897858137806084	1.1544141334166	1.32868326630192	-0.404081371417105	NA	-2.00000000000007	-11.6568542494924
7	7	6	6	3	6	6	1	5	5	6	6	6	4	6	2	7	3	5	5	2	5	3	2	4	5	1	5	NA	NA	NA	NA	NA	PM	17	7.95	89.4	-0.258627292687671	-0.150595847384256	1.22089038947031	1.34882982660754	NA	1.17157287525379	4.24264068711931
6	5	6	3	3	1	2	1	2	2	6	5	4	2	5	2	6	2	5	4	2	2	2	2	2	2	1	2	NA	NA	NA	NA	NA	SL	17	7.95	89.4	-1.67775548026663	-0.864997954616239	0.116739773099093	0.441491895368692	NA	4.4142135623731	8.2426406871193
7	7	5	5	3	6	6	1	5	5	5	5	7	4	5	2	7	3	6	4	5	6	5	2	5	6	1	6	NA	NA	NA	NA	NA	MC	17	7.95	89.4	0.43581882042323	0.132144608651467	1.22102564626596	0.844378869187306	NA	1.87867965644033	2.53553390593277
6	5	6	4	4	3	6	4	3	5	6	6	6	6	5	5	6	5	6	6	4	6	4	5	5	3	4	2	NA	NA	NA	NA	NA	GP	17	7.95	89.4	-0.192640149757577	0.62302081935853	1.45676817698328	0.121567746415597	NA	3.41421356237306	1.41421356237311
5.5	4.5	7	5	5	1	2.5	1	3.5	6	6.5	6	6.5	6	4	5	5.5	7	5	5.5	7	6	6.5	5.5	5	6.5	5.5	6	NA	NA	NA	NA	NA	MD	17	7.95	89.4	1.46119415692045	1.41534751091556	1.30463448748866	-0.247075006199112	NA	0.14644660940673	9.80330085889913
5	1	7	5	7	5	5	1	3	5	6	6	7	3	6	6	7	7	5	5	5	2	4	3	2	4	2	3	NA	NA	NA	NA	NA	VC	17	7.95	89.4	-0.525035534417837	0.782361434893772	1.15931173920245	0.234225858795222	NA	-7.6568542494924	2.00000000000004
1	2	1	2	6	5	6	3	3	5	4	5	1	1	6	3	1	1	1	2	3	1	1	1	4	1	1	1	6	2	1	7	6	PM	18	4.34	56.4	-2.23537986955556	-1.19234026176386	-1.50052942532865	0.870277945299658	0.875271248	-6.41421356237314	-7.82842712474616
2	1	1	2	7	6	5	1	1	1	5	6	2	1	1	7	1	3	2	4	3	1	1	1	1	1	1	1	7	2	1	7	7	SL	18	4.34	56.4	-2.30984796896888	-0.940055975931158	-1.49650851941328	-2.09664631681142	1.320546255	-9.24264068711932	-6.82842712474615
6	3	1	3	5	6	7	6	1	2	5	5	1	1	2	6	6	6	3	2	6	1	1	3	5	1	1	1	5	6	2	5	5	MC	18	4.34	56.4	-2.066393841324	-0.0894885249204001	-0.767266109999542	-1.19241407242479	0.141816275	0.999999999999935	-10.2426406871193
1	5	1	7	1	1	1	1	2	5	6	6	3	2	2	6	3	7	4	3	6	7	6	4	3	2	2	1	5.5	3	1.5	6.5	6.5	GP	18	4.34	56.4	-0.741892881872601	0.818812012549032	-0.554060353213069	-1.42237997793664	0.735100977	-1.41421356237309	7.07106781186549
1	1	4	6	6	4	7	1	3	4	5	6	2	1	3	6	1	6	5	3	7	7	4	5	5	5	4	4	5.5	3	1.5	6.5	6.5	MD	18	4.34	56.4	0.189710484105106	0.577478198031942	-1.28252152744782	-1.12628716377104	0.735100977	-10.6568542494924	-1.58578643762687
5	4	1	1	6	6	6	4	2	2	5	5	2	2	2	2	2	6	3	5	6	4	3	3	2	3	2	3	5	4	3	6	7	VC	18	4.34	56.4	-1.0031520138989	-0.0731068945137031	-1.196723053465	-0.96807150283579	0.591293503	-0.292893218813508	-8.53553390593272
6	5	3	3	5	6	5	6	5	5	7	7	2	1	5	5	5	3	3	3	6	5	6	6	5	7	1	6	NA	NA	NA	NA	NA	PM	19	5.86	98.2	0.668719856956039	0.595673716748753	-0.521779270305743	0.269939017455555	NA	2.41421356237304	-4.82842712474618
6	5	5	5	6	6	5	6	3	5	6	6	3	3	4	4	5	7	5	5	6	2	5	5	4	6	4	6	NA	NA	NA	NA	NA	SL	19	5.86	98.2	0.693737383215364	0.822246822519647	0.0445600444099776	-0.133420669470394	NA	-4.52433229769511e-14	-1.41421356237308
5.5	2.5	5	4	5	6.5	6.5	6.5	2	3.5	6.5	6	2	1.5	3	5.5	2.5	4.5	4.5	2.5	7	5.5	4	3	4	5	2.5	5.5	NA	NA	NA	NA	NA	MC	19	5.86	98.2	0.00719249175259215	0.446407637316969	-1.0574234667548	-1.05896393833476	NA	-0.560660171779881	-6.09619407771254
7	6	2	5	4	1	1	2	4	5	4	2	3	2	5	3	3	2	3	3	3	5	3	4	3	3	2	2	NA	NA	NA	NA	NA	GP	19	5.86	98.2	-1.06728189626313	-1.19493159105864	-0.675354990522335	0.584669845494795	NA	4.41421356237309	6.65685424949239
7	2	7	1	3	5	3	7	5	4	6	6	4	5	4	5	6	6	6	5	6	6	7	7	7	6	6	6	NA	NA	NA	NA	NA	MD	19	5.86	98.2	1.50715546189355	0.982275034829565	0.847293313020336	-0.377347841363467	NA	6.1213203435596	-2.36396103067893
5	3	7	2	7	7	7	5	3	3	5	6	7	2	6	4	5	7	4	7	7	6	5	6	5	6	3	5	NA	NA	NA	NA	NA	VC	19	5.86	98.2	0.624270661754103	0.971506814144622	0.537693178049059	0.267573423128834	NA	-2.7071067811866	-4.94974746830581
7	5	5	5	2	5	6	6	2	5	5	1	2	1	7	1	4	1	2	5	3	6	6	6	2	6	6	6	NA	NA	NA	NA	NA	PM	20	7.23	56.4	0.708987517175648	-1.2572325600124	-0.909782414224078	1.25500932517335	NA	5.7071067811865	-1.70710678118654
7	6	5	2	1	1	3	2	3	5	1	1	1	1	7	1	2	1	2	2	2	2	5	7	6	5	5	4	NA	NA	NA	NA	NA	SL	20	7.23	56.4	0.106907286490683	-1.99693559568803	-1.4072973908339	1.44033008995297	NA	9.53553390593273	5.53553390593274
7	5	5	5	2	6	6	5	1	6	6.5	1.5	2.5	1	6	2.5	2	1.5	4	2	2.5	4.5	5	3.5	4.5	6	5.5	5.5	NA	NA	NA	NA	NA	MC	20	7.23	56.4	0.548822029338965	-0.949290673522055	-1.01730403959095	0.940649730755023	NA	4.29289321881341	-1.70710678118654
6	5	6	5	3	4	7	5	3	3	3	1	2	2	4	4	1	2	3	4	1	3	3	3	4	5	3	2	NA	NA	NA	NA	NA	GP	20	7.23	56.4	-0.671164142542713	-1.89859580603044	-1.32828934155802	-0.227787643745092	NA	3.7071067811865	-0.292893218813445
4	1	6	4	6	1	7	2	2	4	5	3	2	2	4	4	2	3	5	3	3	4	6	6	7	6	5	5	NA	NA	NA	NA	NA	MD	20	7.23	56.4	0.869352350922792	-0.625208000991659	-0.880688545129153	-0.193986993457331	NA	-3.41421356237312	0.414213562373116
5	1	1	1	5	5	7	3	3	4	5	2	2	2	2	6	5	2	2	4	2	2	3	5	5	3	4	3	NA	NA	NA	NA	NA	VC	20	7.23	56.4	-0.753107787049202	-1.20944738903751	-0.422549114344276	-0.614117742862828	NA	-1.41421356237315	-10.2426406871193
4	1	3	1	5	5	5	5	5	5	6	5	5	2	5	3	5	3	2	5	2	1	3	2	6	2	1	2	1	6	1	1	1	PM	21	6.53	81.3	-1.32994378720658	-0.353076193704286	0.40680691455794	1.13213306311891	-2.21003098	-1.00000000000005	-7.65685424949237
2	3	6	5	5	5	5	1	3	5	6	5	5	3	3	5	5	5	4	6	6	3	5	6	6	4	5	4	6	6	5	5	6	SL	21	6.53	81.3	0.333249038285507	0.671226459245588	0.494336569675077	-0.30015987962239	0.576179672	-7.24264068711931	2.41421356237313
5	1	5	2	6	7	6	2	2	5	6	6	6	2	2	6	5	7	2	3	6	6	7	2	6	5	2	5	6	6	2	3	5	MC	21	6.53	81.3	0.38886174372223	0.944962843270263	0.284812892169116	-1.05129887145096	0.144477542	-5.24264068711933	-5.24264068711925
4	2	5	2	5	5	7	5	2	2	6	6	4	4	2	6	5	4	5	6	5	6	6	4	6	4	4	1	6	5	4	4	7	GP	21	6.53	81.3	-0.0289425080241086	0.42643284125685	0.291300626095319	-1.51903876885226	0.59097993	-1.00000000000005	-6.24264068711927
1	1	1	1	5	5	7	2	4	7	7	7	7	6	2	6	7	6	7	6	6	6	7	7	7	6	7	6	7	5	6	5	7	MD	21	6.53	81.3	1.85964796440199	1.67409989983925	1.98815156726687	-0.574630598471701	1.017155112	-6.12132034355969	-9.53553390593271
6	3	6	6	6	6	5	5	3	7	7	7	7	2	2	2	7	7	6	7	5	6	5	7	7	5	4	5	7	6	4	4	7	VC	21	6.53	81.3	0.893692712247392	1.53187551353789	1.39580707697601	0.508758659096834	0.881495775	-2.82842712474623	-0.414213562373069
6	5	5	2	1	2	6	3	1	2	3	2	6	3	5	3	6	2	2	3	1	5	3	6	5	5	3	5	3	2	1	2	2	PM	22	5.36	66.8	-0.205311399647309	-1.67980553863735	0.430598122810788	0.41265279903914	-1.333955836	7.82842712474616	0.414213562373093
6	6	6	3	2	2	5	2	3	4	3	2	5	3	7	2	5	2	5	5	2	4	3	6	5	5	2	4	6	6	5	5	6	SL	22	5.36	66.8	-0.177793796855221	-1.25712142694247	0.325972293015192	1.39282670776711	0.576179672	6.12132034355962	4.53553390593274
6	5	5	3	1	2	6	2.5	2	1.5	2.5	4	5.5	2	3	5	5.5	2	3.5	2	2	5	4.5	3.5	2.5	4	1.5	4	4.5	4	3	3.5	4	MC	22	5.36	66.8	-0.644660240927099	-1.42600161516728	0.0280684245855559	-0.995866357307157	-0.378888082	6.76776695296634	1.47487373415292
7	6	3	5	4	3	5	3	3	4	5	5	6	4	5	3	6	3	2	4	3	3	4	5	6	4	5	4	6	7	6	5	4	GP	22	5.36	66.8	-0.0802785341725637	-0.352779292235065	0.898846473810728	0.697940189947289	0.262361781	3.70710678118652	1.53553390593275
5	1	6	1	5	3	6	1	4	5	5	4	7	4	4	4	5	4	5	4	4	5	5	6	5	5	5	5	7	7	5	5	5	MD	22	5.36	66.8	0.617790007112555	-0.0160745398218833	0.973074911371943	0.188886380581983	0.711273992	-1.41421356237312	-1.41421356237307
5	1	6	2	6	6	6	1	3	6	5	5	7	7	6	6	7	6	4	5	5	3	3	5	5	3	2	3	6	6	5	5	4	VC	22	5.36	66.8	-0.499564853291442	0.56369138252742	1.84652646937959	0.528229358725289	0.265336621	-5.24264068711932	-2.82842712474615
7	6	6	6	5	5	5	2	2	3	4	3	6	6	1	6	5	1	2	5	2	2	5	7	5	6	2	6	3	6	3	1	2	PM	23	7.86	79.8	0.527076478055765	-1.16400686586374	0.801353851375043	-1.17629837781088	-1.482176898	-0.121320343559664	4.53553390593277
6	5	6	3	3	1	2	1	2	5	5	3	5	5	6	2	5	1	4	4	2	6	5	6	6	6	3	6	5	6	5	3	7	SL	23	7.86	79.8	0.732977892851031	-0.854136257845234	0.670372752898631	1.11663017724761	0.1545555	4.4142135623731	8.2426406871193
5	4	7	5	4	1	1	1	1	6	6	1	3	1	6	2	1	1	2	2	2	5	5	5	6	6	3	4	3	7	2	3	2	MC	23	7.86	79.8	0.235907925796536	-1.17049539038138	-1.15872335832403	1.23785262899767	-1.190685116	0.292893218813463	10.9497474683059
7	6	2	5	5	2	2	1	5	7	5	3	5	5	5	4	5	4	3	3	4	5	4	6	2	5	5	3	4	7	2	2	2	GP	23	7.86	79.8	0.0351409485589938	-0.282569165519068	0.61839476002759	0.654814526846616	-1.044427742	2	5.6568542494924
7	6	6	5	4	1	1	1	4	4	4	3	7	5	4	4	6	3	5	6	4	5	5	6	7	5	4	6	4	7	6	4	5	MD	23	7.86	79.8	0.779369261533988	-0.320368547158143	1.28750584599077	0.18424739589066	-0.305519765	3.70710678118656	11.3639610306789
4	3	6	5	2	1	1	1	3	6	7	5	7	7	5	5	7	4	4	6	7	3	5	5	6	4	5	5	6	6	2	2	5	VC	23	7.86	79.8	0.540416054425899	0.991361790656215	1.84910315392434	0.403880582156592	0.000881435	0.585786437626913	9.2426406871193
7	6	5	5	2	1	5	6	2	5	5	6	6	3	6	2	2	1	6	5	2	6	3	6	4	2	5	5	NA	NA	NA	NA	NA	PM	24	5.32	94.4	-0.218396131036136	-0.498146949676013	0.358016188879429	0.946711014361957	NA	9.24264068711926	2.82842712474618
7	7	6	3	3	3	5	5	3	4	4	4	5	4	6	2	5	1	6	5	1	6	4	6	5	5	5	5	NA	NA	NA	NA	NA	SL	24	5.32	94.4	0.447020274263731	-1.03482137822495	0.658233768699042	0.960478334265563	NA	8.24264068711925	2.4142135623731
6	3	6	5	5	5	6	6	1	5	6	5	7	6	5	5	6	3	5	5	3	6	6	5	6	6	5	5	NA	NA	NA	NA	NA	MC	24	5.32	94.4	1.04853297979884	0.151953742873347	1.49040910834089	0.0911340487733271	NA	0.292893218813406	-2.12132034355963
7	6	6	5	4	1	2	1	4	6	3	2	4	3	5	2	5	3	4	4	1	5	3	5	2	3	2	3	NA	NA	NA	NA	NA	GP	24	5.32	94.4	-0.846277864686533	-1.34607973889999	0.175273625307623	0.957676513056691	NA	3.70710678118655	10.3639610306789
5	2	3	3	5	3	7	3	3	3	3	6	4	3	4	4	3	3	5	3	5	6	5	6	5	6	5	5	NA	NA	NA	NA	NA	MD	24	5.32	94.4	0.685333598841386	-0.296471645886805	-0.314725011660125	-0.535765208919818	NA	-0.707106781186589	-4.70710678118653
5	4	5	5	5	5	7	4	2	5	5	3	5	2	5	5	5	4	6	6	6	5	5	6	6	5	3	5	NA	NA	NA	NA	NA	VC	24	5.32	94.4	0.543788063480644	0.225866504660153	0.260083057472444	0.16788690529428	NA	-1.41421356237314	-1.99999999999998
6	3	1	2	4	5	7	6	5	5	5	6	1	2	6	3	3	6	2	3	6	1	5	4	5	3	1	2	2	6	1	1	2	PM	25	6.15	59	-0.873602908634823	0.379934654364406	-0.911313884457552	0.675453855001713	-1.764755972	3.41421356237303	-10.2426406871193
6	5	4	5	5	5	5	4	4	6	6	6	4	2	6	4	4	7	1	4	6	3	3	4	5	3	2	2	2	6	2	1	2	SL	25	6.15	59	-0.953060823389992	0.785363572983728	-0.101946209458179	0.912267448112161	-1.768393176	0.292893218813416	-0.292893218813431
7	6	6	5	6	6	6	6	3	5	6	5	5	3	6	6	6	6	6	7	7	6	7	5	6	6	5	5	7	7	6	5	5	MC	25	6.15	59	1.22110547974941	1.14994656678785	0.677516051733613	0.0131957852029868	0.707636788	1.7071067811865	-0.707106781186529
7	3	1	6	5	5	6	6	3	5	5	5	5	5	1	7	6	5	4	4	6	6	6	4	6	4	3	2	2	7	7	2	5	GP	25	6.15	59	0.0456289349865301	0.573145497009944	0.784167762536408	-1.47387263637747	-1.176056147	0.585786437626853	-6.41421356237308
7	5	5	3	5	6	3	6	3	4	6	6	5	5	4	4	6	7	5	6	7	6	7	6	7	7	6	6	7	7	6	4	7	MD	25	6.15	59	1.67117340758383	1.25657390859696	0.896147793961277	-0.317310524310797	0.874883731	3.41421356237306	-0.828427124746178
5	4	2	4	5	6	6	5	3	7	7	7	3	3	5	3	7	7	3	6	7	3	2	2	3	3	1	2	5	7	2	2	5	VC	25	6.15	59	-1.17200929135839	1.2649960414894	0.426802168257446	0.842814021613839	-0.288309684	-0.7071067811866	-6.12132034355962
2	3	4	4	5	5	4	6	2	4	5	6	1	1	5	3	2	3	2	6	6	5	4	5	5	5	1	2	5	3	3	2	4	PM	26	3.61	80.2	-0.457403788668747	0.0798150382982998	-1.37878030422468	0.198544312046389	-0.450017865	-3.00000000000004	-2.82842712474618
1	1	7	6	6	2	1	1	2	3	4	6	3	2	2	5	3	5	1	4	5	7	2	1	1	1	1	1	7	2	1	7	7	SL	26	3.61	80.2	-2.00198997135243	-0.303297853202861	-0.853237916549132	-1.36890785001086	1.320546255	-9.24264068711928	8.82842712474622
2	2	7	6	6	2	1	1	2	4	5	6	3	1	2	6	1	6	5	6	7	7	7	6	7	6	4	5	7	7	4	7	6	MC	26	3.61	80.2	1.17218861542539	0.915788749844357	-0.992053000671811	-1.46849553845163	1.157524935	-7.53553390593273	9.53553390593277
2	2	7	5	6	1	2	2	2	5	5	6	3	2	2	6	3	5	2	4	6	7	5	5	5	4	2	2	5	6	6	2	7	GP	26	3.61	80.2	-0.318633696422459	0.472187181123404	-0.635347406935419	-1.12005876481829	0.00732219	-5.41421356237309	7.82842712474621
3	1	7	1	7	1	5	1	1	4	6	5	2	4	4	6	3	6	4	5	7	6	6	6	6	6	5	6	7	6	5	7	7	MD	26	3.61	80.2	1.12222674619222	0.745862745394834	-0.472904775419537	-0.948590129905826	1.308646894	-4.00000000000002	2.00000000000002
2	1	7	1	5	1	1	1	2	3	6	6	2	2	3	2	2	7	4	5	7	7	3	5	5	2	2	2	7	1	2	7	7	VC	26	3.61	80.2	-0.911491982481664	0.748520587989941	-0.931865542397485	-0.443391499049119	1.316246688	-3	6.00000000000002
6	6	5	6	5	3	2	6	1	3	6	2	2	2	2	5	2	7	3	5	6	2	6	1	5	2	1	3	3	6	5	2	6	PM	27	4.66	59.5	-0.789250632583162	0.073358676549676	-1.11413162532955	-1.3955703990313	-0.724169096	3.12132034355962	5.12132034355965
7	7	3	5	5	2	2	2	1	3	7	6	2	1	2	6	2	2	1	1	6	1	1	1	1	1	1	1	7	3	2	7	7	SL	27	4.66	59.5	-2.38537005430968	-0.358356853011478	-1.41957087159363	-1.26785821459423	1.317571415	3.41421356237309	6.6568542494924
6	4	3	4	5	2	4	6	1	3	5	6	2	1	2	6	3	6	6	3	7	6	4	3	5	5	2	4	6	5	2	6	5	MC	27	4.66	59.5	-0.0885116807403534	0.519255610203745	-1.04774929857843	-1.60021793502339	0.574603501	3.82842712474616	-0.999999999999997
7	7	1	5	5	1	1	1	2	3	5	6	3	3	4	3	2	6	3	3	6	6	5	4	3	3	2	2	7	7	5	5	7	GP	27	4.66	59.5	-0.710178992511739	0.279997713599773	-0.77398944244092	-0.616008351479384	1.022117042	3.4142135623731	7.0710678118655
7	3	4	4	5	5	4	7	2	3	5	4	3	3	4	4	4	5	5	5	5	5	6	5	5	6	5	5	6	6	5	6	6	MD	27	4.66	59.5	0.821325316549371	0.00517215492888901	-0.30671673703351	-0.560185661824539	0.719775779	2.7071067811865	-3.53553390593273
6	7	1	6	6	1	3	6	4	5	7	6	3	2	6	5	2	7	5	6	6	2	3	6	5	3	2	3	7	7	4	4	7	VC	27	4.66	59.5	-0.532984557412411	0.998153625954431	-0.406348666230141	0.478002804720785	0.882158138	4.24264068711926	2.24264068711929
7	6	6	3	3	3	2	3	3	2	6	5	5	5	6	2	6	3	3	3	3	5	2	6	5	4	2	3	3	3	2	2	4	PM	28	6.89	65	-0.729142849544658	-0.48774924452894	0.731115060842607	0.910703930859194	-1.026087626	6.12132034355963	6.12132034355965
7	6	6	5	2	1	1	1	3	4	5	5	6	5	6	2	6	5	2	5	4	3	6	6	7	6	7	6	4	7	5	2	6	SL	28	6.89	65	1.13620683336296	0.145906718997501	1.06493539191802	0.951379032117181	-0.433653251	5.70710678118656	11.3639610306789
7	6	7	6	2	1	1	1	3	4	6	6	6	5	6	2	7	6	2	4	4	4	5	6	6	7	5	7	4	7	2	3	6	MC	28	6.89	65	1.08409602321931	0.422432721235283	1.20035542216869	1.03128793010161	-0.279145533	5.00000000000001	13.0710678118655
7	5	1	3	5	1	1	7	2	3	6	4	5	5	4	5	6	3	3	4	3	3	4	5	6	5	2	4	3	6	4	4	6	GP	28	6.89	65	-0.0873473118906061	-0.404983953360974	0.749168054293781	-0.128763055590871	-0.433339678	7.65685424949235	-5.8269361558061e-15
7	5	6	5	5	1	5	2	4	5	6	7	7	7	4	5	7	6	7	6	6	6	7	7	7	7	6	6	3	7	5	3	4	MD	28	6.89	65	1.89543765966348	1.38458508541524	1.97433739606698	-0.228635152830136	-0.890753676	2.70710678118653	5.94974746830585
7	6	1	5	4	2	1	2	3	7	7	5	7	3	1	6	7	5	5	6	5	3	5	6	6	6	5	5	6	5	6	2	7	VC	28	6.89	65	0.960157636869388	0.933521061063253	1.34354321434483	-0.451939025863432	0.296513308	3.70710678118654	4.94974746830585
6	6	6	5	5	2	5	3	6	3	3	5	5	1	6	3	4	5	3	2	3	2	2	3	6	2	1	3	NA	NA	NA	NA	NA	PM	29	5.16	139.2	-1.43014163321123	-0.674146584975288	-0.105764273364894	0.948130952690708	NA	2.41421356237308	5.2426406871193
6	3	3	6	3	2	2	2	5	5	5	4	6	1	6	2	5	5	3	4	4	1	5	6	6	5	2	3	NA	NA	NA	NA	NA	SL	29	5.16	139.2	-0.113410235344505	0.00640356967062795	0.304162903140603	1.4586636456621	NA	0.878679656440351	4.53553390593275
7	7	7	6	5	1	1	1	2	6	6	6	6	2	7	2	5	5	5	6	6	5	4	3	6	5	2	3	NA	NA	NA	NA	NA	MC	29	5.16	139.2	-0.0459825730104036	0.890106527308443	0.528398344937855	1.44367631494578	NA	2.70710678118656	13.778174593052
7	6	2	5	5	1	2	1	4	6	5	3	4	3	5	3	2	3	2	3	4	5	3	5	5	2	2	2	NA	NA	NA	NA	NA	GP	29	5.16	139.2	-1.04020402363474	-0.512445419346493	-0.349854845860314	0.826095584055325	NA	2.70710678118655	6.36396103067895
6	6	3	6	5	1	2	1	4	6	5	5	5	2	6	3	4	5	3	4	4	5	4	5	6	5	2	3	NA	NA	NA	NA	NA	MD	29	5.16	139.2	-0.126622843170187	0.183113434330098	0.127517858092707	1.16756236879418	NA	1	8.0710678118655
3	3	1	7	7	1	2	1	3	7	7	6	3	2	5	5	2	6	4	5	7	5	5	6	6	5	5	5	NA	NA	NA	NA	NA	VC	29	5.16	139.2	0.720743911112827	1.22004189019544	-0.460775433432942	0.273155321444222	NA	-6.82842712474619	4.65685424949241
3	7	7	6	5	1	1	1	3	2	5	3	1	6	5	3	3	1	2	3	2	1	4	5	3	5	1	2	6	3	2	6	6	PM	30	3	75	-0.73873153057429	-1.48799384080903	-0.635386258798074	0.0190080476204509	0.7287003	-1.29289321881344	13.778174593052
3	5	6	6	6	1	1	1	1	2	3	3	2	4	3	5	4	3	7	5	2	5	3	4	3	5	2	5	2	6	3	5	6	SL	30	3	75	-0.130664268001961	-1.28995764326805	-0.400817349893272	-1.16637333967578	-0.575959849	-3.70710678118654	11.363961030679
7	7	7	6	6	1	1	1	1	5	6	3	3	2	3	5	6	2	6	3	6	5	5	2	6	5	2	5	6	7	2	6	6	MC	30	3	75	0.160619334663968	-0.094976352360709	-0.13553078477121	-0.474971044955586	0.731349753	1.70710678118656	13.778174593052
6	6	1	6	6	1	1	1	2	5	5	5	3	5	3	6	4	5	6	6	5	5	4	5	2	5	2	2	6	7	5	4	7	GP	30	3	75	-0.162021985231908	0.248713531282649	0.0709319577936467	-1.01549215524171	0.588667453	4.31875672377013e-15	7.0710678118655
1	1	1	2	1	7	7	1	2	5	4	4	1	3	4	5	2	2	2	3	3	5	5	6	5	5	5	5	7	7	5	5	5	MD	30	3	75	0.378968750917209	-0.877898927665069	-1.00581689116505	-0.367639292586948	0.711273992	-4.94974746830588	-9.53553390593271
6	4	1	6	6	1	1	1	3	3	5	5	1	1	2	5	2	5	2	2	4	3	3	5	2	5	1	5	6	7	3	5	6	VC	30	3	75	-0.567254878826332	-0.554616544396658	-1.51546450625844	-1.0945407796333	0.584116442	-1.41421356237309	5.65685424949241
3	2	2	4	6	5	6	1	2	5	3	3	2	6	5	5	2	4	3	5	6	2	1	6	6	5	1	2	2	7	1	1	2	PM	31	4.9	79.4	-0.636431635856733	-0.43723968556099	-0.46978912825811	0.117220793776093	-1.764093609	-7.24264068711932	-3.99999999999996
3	2	2	2	6	6	5	1	2	5	5	5	5	5	2	5	3	6	3	3	2	2	4	4	5	3	2	3	4	6	6	2	6	SL	31	4.9	79.4	-0.579987137950552	-0.179429445404815	0.389255031285583	-0.703573643105115	-0.437952818	-6.53553390593277	-5.12132034355961
3	5	1	1	5	6	7	5	1	2	4	5	1	1	3	6	1	6	5	5	6	5	5	4	5	5	3	3	5	7	2	2	4	MC	31	4.9	79.4	0.0125175278553509	0.0815374741235702	-1.60623074770104	-1.61862686050603	-0.443731209	0.121320343559579	-9.53553390593273
3	2	6	5	2	5	3	2	5	3	2	3	2	6	5	2	5	3	2	5	3	2	3	2	6	5	2	5	3	2	5	3	2	GP	31	4.9	79.4	-0.324012398671269	-1.31274146164048	0.0184076812865037	0.511856108682923	-1.204908543	-3.2426406871193	3.00000000000002
2	6	1	4	5	2	5	4	5	4	2	2	6	1	4	5	2	5	4	5	4	2	2	6	1	4	5	2	5	4	5	4	2	MD	31	4.9	79.4	-0.717409516242453	-0.963149335536288	-0.453305869104203	-0.203573382347459	-0.480280745	-0.171572875253843	-1.1715728752538
2	6	2	5	3	6	6	4	2	7	4	2	6	2	5	3	6	6	4	2	7	4	2	6	2	5	3	6	6	4	2	7	4	VC	31	4.9	79.4	-0.113686468517306	-0.0218114735318515	0.337563572167664	0.856446280049541	0.56211572	-1.70710678118659	-3.29289321881344
7	7	7	5	3	1	1	1	6	6	3	2	1	5	5	3	6	2	2	4	4	1	5	7	5	6	2	5	NA	NA	NA	NA	NA	PM	32	5.19	84.4	0.304871476172081	-1.02413378680689	-0.0457948155616467	0.899453784847493	NA	5.41421356237311	13.0710678118655
7	6	6	3	3	1	1	1	5	7	6	3	3	3	7	3	5	6	3	2	5	2	5	6	7	5	5	4	NA	NA	NA	NA	NA	SL	32	5.19	84.4	0.365271458803931	0.288630369661848	0.116311810476382	1.62973167750295	NA	6.12132034355965	9.94974746830584
7	7	7	6	6	1	1	1	6	5	5	5	1	1	7	2	3	2	6	7	7	4	5	5	4	4	2	4	NA	NA	NA	NA	NA	MC	32	5.19	84.4	-0.0759023622899368	0.172809807287379	-0.933931649868536	1.11662952082269	NA	1.70710678118656	13.778174593052
6	6	2	5	3	1	1	1	6	7	6	5	6	4	5	4	7	5	4	4	5	5	5	7	6	6	3	4	NA	NA	NA	NA	NA	GP	32	5.19	84.4	0.609815523771789	0.695411187874184	1.2466479697277	1.05260879515959	NA	3.70710678118655	7.36396103067894
7	6	1	5	5	1	1	1	4	7	7	7	5	5	4	6	5	6	7	6	6	7	7	7	7	7	7	6	NA	NA	NA	NA	NA	MD	32	5.19	84.4	2.0289190766516	1.60118412297086	1.09465232094335	-0.194367211274361	NA	2.70710678118655	6.36396103067895
5	5	1	7	6	1	1	1	6	4	5	5	7	6	5	3	5	6	5	6	6	5	6	7	7	6	4	5	NA	NA	NA	NA	NA	VC	32	5.19	84.4	1.10432528965151	0.757359933619812	1.3131220053711	0.49082147832387	NA	-2.41421356237309	7.0710678118655
